# Supplementary material for: Comparison of Blood Bacterial Communities in Periodontal Health and Periodontal Disease
Source: Front Cell Infect Microbiol. 2021 Jan 5;10:577485. doi: 10.3389/fcimb.2020.577485 (PMC7813997; doi:10.3389/fcimb.2020.577485)
Supplement: Supplementary Figure 1 — Sequencing read statistics. [file DataSheet_1.zip]

Archive with 3 entries (3 files):
- Supplementary Figure 1.JPEG
- Supplementary Figure 2.PPTX
- Supplementary Figure 3.PPTX
